# Supplementary material for: Pneumatosis Intestinalis Induced by Anticancer Treatment: A Systematic Review
Source: Cancers (Basel). 2022 Mar 25;14(7):1666. doi: 10.3390/cancers14071666 (PMC8996919; doi:10.3390/cancers14071666)
Supplement: Supplementary file 1 [file cancers-14-01666-s001.zip]

Archive with 1 entries (1 files):
- cancers-1619693-supplementary.pdf
